# Supplementary material for: Evidence of Human-Level Bonds Established With a Digital Conversational Agent: Cross-sectional, Retrospective Observational Study
Source: JMIR Form Res. 2021 May 11;5(5):e27868. doi: 10.2196/27868 (PMC8150389; doi:10.2196/27868)
Supplement: Multimedia Appendix 1 [file formative_v5i5e27868_app1.xlsx]

## Sheet: data (for reporting)
Study name	Intervention type	Intervention	Population	Week	WAI Bond Subscore (Mean)	SD	Reference
Jasper et al. 2014	internet-only	internet-based CBT	patients with tinnitus and no psychiatric comorbidity (n=38)	2	1.92	1.07	Jasper K, Weise C, Conrad I, Andersson G, Hiller W, Kleinstäuber M. The working alliance in a randomized controlled trial comparing Internet-based self-help and face-to-face cognitive behavior therapy for chronic tinnitus. Internet Interventions. 2014;1(2):49-57. doi:10.1016/j.invent.2014.04.002
				5	1.95	1.27
	human involvement	group-based CBT	patients with tinnitus and no psychiatric comorbidity (n=26)	2	3.83	0.73
				5	4.03	0.8
Woebot (this study)	Woebot	Woebot	patients using a web-based app for symptoms of anxiety and depression (N=36,070)	1	3.84	1	Woebot data analyzed for this study
Prochaska et al. 2020	Woebot	Woebot	patients with substance use disorder (n=51)	8	3.85	1.05	Prochaska J, Vogel EA, Chieng A, et al. Feasibility, Acceptability, and Preliminary Efficacy of an Automated Conversational Agent for Reducing Problematic Substance Use (Preprint). Journal of Medical Internet Research; 2020. doi:10.2196/preprints.24850
Schlicker et al. 2020	internet-only	9-week CBT and mobile-based guided self help	patients diagnosed with Major Depressive Disorder and chronic back pain (n=40)	5	2.78	1.25	Schlicker S, Baumeister H, Buntrock C, et al. A Web- and Mobile-Based Intervention for Comorbid, Recurrent Depression in Patients With Chronic Back Pain on Sick Leave (Get.Back): Pilot Randomized Controlled Trial on Feasibility, User Satisfaction, and Effectiveness. JMIR Ment Health. 2020;7(4):e16398. doi:10.2196/16398
Berger et al. 2018	human involvement	face-to-face psychotherapy plus Deprexis	patients with unipolar depression (n=33)	6	3.98	0.64	Berger T, Krieger T, Sude K, Meyer B, Maercker A. Evaluating an e-mental health program (“deprexis”) as adjunctive treatment tool in psychotherapy for depression: Results of a pragmatic randomized controlled trial. Journal of Affective Disorders. 2018;227:455-462. doi:10.1016/j.jad.2017.11.021
	human involvement	face-to-face psychotherapy	patients with unipolar depression (n=24)	6	3.6	1
Venmark et al. 2017	human involvement	blended CBT (live sessions with therapist plus online modules)	patients with Major Depressive Disorder (n=73)	4	4.1	0.69	Vernmark K. Therapeutic alliance and different treatment formats when delivering internet-based CBT for depression. Published online November 23, 2017.
Munder et al. 2010	human involvement	eclectic treatment approach	inpatients diagnosed with depressive disorders, anxiety disorders, adjustment disorders, and personality disorders (N=243)	4	3.7	0.93	Munder T, Wilmers F, Leonhart R, Linster HW, Barth J. Working Alliance Inventory-Short Revised (WAI-SR): psychometric properties in outpatients and inpatients. Clin Psychol Psychother. Published online 2009:n/a-n/a. doi:10.1002/cpp.658
	human involvement	eclectic treatment approach (not reported here as outside study window)	inpatients diagnosed with depressive disorders, anxiety disorders, adjustment disorders, and personality disorders (N=88)	10	4	0.78

## Sheet: data (for code)
study	intervention_type	intervention_label	intervention_details	score_name	week	score_value	reference	n	sd
Jasper 2014	internet-only	Jasper 2014 (n = 38)	patients with tinnitus and no psychiatric comorbidity / internet-based CBT / Internet only (Jasper, N=38)	Working Alliance Bond Subscore	2	1.92	Jasper K, Weise C, Conrad I, Andersson G, Hiller W, Kleinstäuber M. The working alliance in a randomized controlled trial comparing Internet-based self-help and face-to-face cognitive behavior therapy for chronic tinnitus. Internet Interventions. 2014;1(2):49-57. doi:10.1016/j.invent.2014.04.002	38	1.07
Jasper 2014	internet-only	Jasper 2014 (n = 38)	patients with tinnitus and no psychiatric comorbidity / internet-based CBT / Internet only (Jasper, N=38)	Working Alliance Bond Subscore	5	1.95	Jasper K, Weise C, Conrad I, Andersson G, Hiller W, Kleinstäuber M. The working alliance in a randomized controlled trial comparing Internet-based self-help and face-to-face cognitive behavior therapy for chronic tinnitus. Internet Interventions. 2014;1(2):49-57. doi:10.1016/j.invent.2014.04.002	38	1.27
Jasper 2014	human involvement	Jasper 2014 (n = 26)	patients with tinnitus and no psychiatric comorbidity / group-based CBT / Group CBT (Jasper, N=26)	Working Alliance Bond Subscore	2	3.83	Jasper K, Weise C, Conrad I, Andersson G, Hiller W, Kleinstäuber M. The working alliance in a randomized controlled trial comparing Internet-based self-help and face-to-face cognitive behavior therapy for chronic tinnitus. Internet Interventions. 2014;1(2):49-57. doi:10.1016/j.invent.2014.04.002	26	0.73
Jasper 2014	human involvement	Jasper 2014 (n = 26)	patients with tinnitus and no psychiatric comorbidity / group-based CBT / Group CBT (Jasper, N=26)	Working Alliance Bond Subscore	5	4.03	Jasper K, Weise C, Conrad I, Andersson G, Hiller W, Kleinstäuber M. The working alliance in a randomized controlled trial comparing Internet-based self-help and face-to-face cognitive behavior therapy for chronic tinnitus. Internet Interventions. 2014;1(2):49-57. doi:10.1016/j.invent.2014.04.002	26	0.8
Woebot	Woebot	Woebot (n = 36,070)	patients using a web-based app for symptoms of anxiety and depression / Woebot (N=36,070)	Working Alliance Bond Subscore	1	3.84	Woebot data analyzed for this study	36070	1
Woebot	Woebot	Woebot (n = 51)	patients with substance use disorder using a web-based app for symptoms of anxiety and depression / Woebot SUD (Prochaska, N=51)	Working Alliance Bond Subscore	8	3.85	Prochaska J, Vogel EA, Chieng A, et al. Feasibility, Acceptability, and Preliminary Efficacy of an Automated Conversational Agent for Reducing Problematic Substance Use (Preprint). Journal of Medical Internet Research; 2020. doi:10.2196/preprints.24850	51	1.05
Schlicker 2020	internet-only	Schlicker 2020 (n = 40)	patients using a web-based app for symptoms of anxiety and depression / Web-based CBT (Schlicker, N=40)	Working Alliance Bond Subscore	5	2.78	Schlicker S, Baumeister H, Buntrock C, et al. A Web- and Mobile-Based Intervention for Comorbid, Recurrent Depression in Patients With Chronic Back Pain on Sick Leave (Get.Back): Pilot Randomized Controlled Trial on Feasibility, User Satisfaction, and Effectiveness. JMIR Ment Health. 2020;7(4):e16398. doi:10.2196/16398	40	1.25
Berger 2018	human involvement	Berger 2018 (n = 33)	outpatients / F:F psychotherapy outpatient weekly 1hr sessions plus Deprexis / F2F + App (Berger, N=33)	Working Alliance Bond Subscore	6	3.98	Berger T, Krieger T, Sude K, Meyer B, Maercker A. Evaluating an e-mental health program (“deprexis”) as adjunctive treatment tool in psychotherapy for depression: Results of a pragmatic randomized controlled trial. Journal of Affective Disorders. 2018;227:455-462. doi:10.1016/j.jad.2017.11.021	33	0.64
Berger 2018	human involvement	Berger 2018 (n = 24)	outpatients / face-to-face psychotherapy outpatient weekly 1hr sessions / F2F Only (Berger, N=24)	Working Alliance Bond Subscore	6	3.6	Berger T, Krieger T, Sude K, Meyer B, Maercker A. Evaluating an e-mental health program (“deprexis”) as adjunctive treatment tool in psychotherapy for depression: Results of a pragmatic randomized controlled trial. Journal of Affective Disorders. 2018;227:455-462. doi:10.1016/j.jad.2017.11.021	24	1
Venmark 2017	human involvement	Vernmark 2018 (n = 73)	blended CBT, 4 45m live sessions with a therapist and 10 online modules for 10 weeks / Blended CBT (Vernmark, N=73)	Working Alliance Bond Subscore	4	4.1	Vernmark K. Therapeutic alliance and different treatment formats when delivering internet-based CBT for depression. Published online November 23, 2017. doi:10.3384/diss.diva-142389	73	0.69
Munder 2009	human involvement	Munder 2009 (n = 243)	inpatients, ≥ 2x 30m sessions per week, eclectic treatment approach / Inpatients (Munder, N=243)	Working Alliance Bond Subscore	4	3.7	Munder T, Wilmers F, Leonhart R, Linster HW, Barth J. Working Alliance Inventory-Short Revised (WAI-SR): psychometric properties in outpatients and inpatients. Clin Psychol Psychother. Published online 2009:n/a-n/a. doi:10.1002/cpp.658	243	0.93
Munder 2009	human involvement	Munder 2009 (n = 88)	outpatients, 50m / week eclectic treatment approach / Outpatients (Munder, N=88)	Working Alliance Bond Subscore	10	4	Munder T, Wilmers F, Leonhart R, Linster HW, Barth J. Working Alliance Inventory-Short Revised (WAI-SR): psychometric properties in outpatients and inpatients. Clin Psychol Psychother. Published online 2009:n/a-n/a. doi:10.1002/cpp.658	88	0.78

## Sheet: data dictionary
Information about tables/tabs
Table/tab	What is a row?	Data source(s)
data	one row per study, per intervention type, per week, reporting the mean working alliance inventory bond score in all participants as of that week	recent systematic reviews of bond literature
Information about fields/columns
Table/tab	Field	Definition	Potential values
data	study	the name of the study (e.g., Jasper 2014)	any study name
data	intervention_type	the type/mode of intervention (e.g., internet-only CBT)	any written description
data	intervention_label	a label used to unique identify the datapoint in the scatterplot used for publication
data	intervention_details	additional details on the intervention, including the target population and details on how therapy was delivered	any written description
data	score_name	the name of the score being measured, currently only "Working Alliance Bond Subscore"	Working Alliance Bond Subscore
data	week	the week that the working alliance score was measured, from weeks 1 through 8	any integer between 1 and 8
data	score_value	the mean observed value of the specified score, on the specified week, for all participants	any number between 0 and 5
data	reference	the source/reference from which the data were observed	any reference
data	n	the number of participants based on who the mean observed value of the specified score was calculated (score_value)	any integer greater than 0
data	sd (hidden from the "data" tab at right)	if reported, the standard deviation associated with the mean observed value of the specified score, or NA for not reported or not available	any number greater than 0, or "NA"
data	notes (hidden from the "data" tab at right, internal only)	internal working notes	any written note
